# Supplementary material for: A comprehensive survey on securing the social internet of things: protocols, threat mitigation, technological integrations, tools, and performance metrics
Source: Sci Rep. 2025 Nov 17;15:40190. doi: 10.1038/s41598-025-23865-4 (PMC12624021; doi:10.1038/s41598-025-23865-4)
Supplement: Supplementary file 1 — Supplementary Information 1. [file 41598_2025_23865_MOESM1_ESM.csv]

										IEEE	Springer				ELSEVIER				MDPI				OTHERS	CONFERENCE
Sl.No	Year	Title	Type	Publisher	Journal	Quaratiles	DOI/LINK	Paywalll/Open access		Q1	Q1	Q2	Q3	Q4	Q1	Q2	Q3	Q4	Q1	Q2	Q3	Q4	likely not Q1-Q4' AND 'other journals'	NA
1	2018	Iot elements, layered architectures and security issues: A comprehensive survey	Survey/Review	MDPI	Sensors.	Q1	https://www.mdpi.com/1424-8220/18/9/2796	OPEN ACCESS		1	1	1	1	1	1	1	1	1	1	1	1		1	1
2	2025	Blockchain-powered trust management methodology in siot: A survey.	Survey/Review	Springer (Springer Nature)	Peer-to-Peer Networking and Applications	Q2	https://link.springer.com/article/10.1007/s12083-025-02015-7	PAYWALL(accessible via BMSCE)		2	2	2			2	2	2	2	2	2	2		2	2
3	2020	Resource discovery techniques in the Internet of Things: A review	Survey/Review	Elsevier	Internet of Things	Q1	https://www.sciencedirect.com/science/article/abs/pii/S2542660520301256?via%3Dihub	PAYWALL(accessible via institution)		3	3	3			3	3	3	3	3	3	3		3	3
4	2023	Machine learning for false information detection in Social Internet of Things	Survey/Review	Innovatio Publishing	Fusion: Practice and Applications	likely not Q1–Q4	https://www.americaspg.com/articleinfo/3/show/1459	OPEN ACCESS		4	4	4			4	4			4	4			4	4
5	2024	Advancing the Social Internet of Things (SIoT): Challenges, Innovations, and Future Perspectives	Survey/Review	MDPI	Mathematics	Q1	https://doi.org/10.3390/math12050715	OPEN ACCESS		5	5	5			5				5	5			5	5
6	2023	Code Injection Attacks in Wireless-Based Internet of Things (IoT): A Comprehensive Review and Practical Implementations	Survey/Review	MDPI	Sensors	Q1	https://www.mdpi.com/1424-8220/23/13/6067	OPEN ACCESS		6	6	6			6				6	6			6	6
7	2023	Blockchain-based decentralized trust management in IoT: systems, requirements and challenges	Survey/Review	Springer	Complex & Intelligent Systems	Q1	https://link.springer.com/article/10.1007/s40747-023-01058-8	OPEN ACCESS		7	7	7			7				7	7			7	7
8	2019	Social Internet of Things (SIoT): Foundations, thrust areas, systematic review and future directions	Survey/Review	Elsevier	Computer Communications	Q1	https://www.sciencedirect.com/science/article/abs/pii/S0140366418307655?via%3Dihub	PAYWALL(accessible via institution)		8	8	8			8				8	8			8	8
9	2023	A Comprehensive Survey on Security, Trust Management and Privacy Preservation for Social-Internet-of-Things (S-IoT)	Survey/Review	Science Publications (SciencePub)	Journal of Computer Science	likely not Q1–Q4	https://thescipub.com/abstract/10.3844/jcssp.2023.157.187	OPEN ACCESS		9	9	9			9				9	9			9	9
10	2024	Holistic Survey on Security in IoT Application Layer: Attacks, Protocols, and Applications	Survey/Review	IEEE	IEEE Access	Q1	https://ieeexplore.ieee.org/document/10681194	OPEN ACCESS		10	10				10				10	10			10	10
11	2015	Quality of service approaches in cloud computing: A systematic mapping study	Survey/Review	Elsevier	Journal of Systems and Software	Q1	https://www.sciencedirect.com/science/article/abs/pii/S0164121214002830?via%3Dihub	PAYWALL(accessible via institution)		11	11				11				11	11			11	11
12	2014	The Cluster Between Internet of Things and Social Networks: Review and Research Challenges	Survey/Review	IEEE	IEEE Internet of Things Journal	Q1	https://ieeexplore.ieee.org/document/6802330	PAYWALL(accessible via institution)		12	12				12				12	12			12	12
13	2024	Perception To Application Layer: A Critical Review On Vulnerability Assessment Of Iot Device	Conference	IEEE	2024 15th International Conference on Computing Communication and Networking Technologies (ICCCNT)	NA	https://ieeexplore.ieee.org/document/10725063	PAYWALL(accessible via institution)	Not downloaded	13	13				13				13	13			13	13
14	2022	The Internet of Things Vision: A Comprehensive Review of Architecture, Enabling Technologies, Adoption Challenges, Research Open Issues and Contemporary Applications	Survey/Review	Akademia Baru	Journal of Advanced Research in Applied Sciences and Engineering Technology	likely not Q1–Q4	https://www.researchgate.net/profile/Burhan-Khan-6/publication/359023763_The_Internet_of_Things_Vision_A_Comprehensive_Review_of_Architecture_Enabling_Technologies_Adoption_Challenges_Research_Open_Issues_and_Contemporary_Applications/links/6222dc02a39db062db8090ea/The-Internet-of-Things-Vision-A-Comprehensive-Review-of-Architecture-Enabling-Technologies-Adoption-Challenges-Research-Open-Issues-a…	OPEN ACCESS		14	14				14				14	14			14	14
15	2024	Internet of Conscious Things: Ontology-Based Social Capabilities for Smart Objects	Article	MDPI	Future Internet	Q2	https://www.mdpi.com/1999-5903/16/9/327	OPEN ACCESS		15	15				15				15	15			15	15
16	2022	Trust Management in Social Internet of Things (SIoT): A Survey	Survey/Review	IEEE	IEEE Access	Q1	https://ieeexplore.ieee.org/document/9917502	OPEN ACCESS		16	16				16				16	16			16	16
17	2020	A Social Relationships Based Service Recommendation System For SIoT Devices	Article	IEEE	IEEE Internet of Things Journal	Q1	https://ieeexplore.ieee.org/document/9167284	PAYWALL		17	17				17				17	17			17	17
18	2023	S2NetM: A Semantic Social Network of Things Middleware for Developing Smart and Collaborative IoT-Based Solutions	Article	MDPI	Future Internet	Q2	https://www.mdpi.com/1999-5903/15/6/207	OPEN ACCESS		18	18				18				18	18			18	18
19	2025	Resource Management and Secure Data Exchange for Mobile Sensors Using Ethereum Blockchain	Article	MDPI	Symmetry	Q2	https://www.mdpi.com/2073-8994/17/1/61	OPEN ACCESS		19	19				19				19	19			19	19
20	2022	Decentralized Blockchain Network for Resisting Side-Channel Attacks in Mobility-Based IoT	Article	MDPI	Electronics	Q1	https://www.mdpi.com/2079-9292/11/23/3982	OPEN ACCESS		20	20				20				20	20			20	20
21	2024	Integrating AI and Blockchain for Enhanced Data Security in IoT-Driven Smart Cities	Article	MDPI	Processes	Q2	https://www.mdpi.com/2227-9717/12/9/1825	OPEN ACCESS		21	21				21				21	21			21	21
22	2024	Blockchain-Enhanced Sensor-as-a-Service (SEaaS) in IoT: Leveraging Blockchain for Efficient and Secure Sensing Data Transactions	Article	MDPI	Information	Q2	https://www.mdpi.com/2078-2489/15/4/212	OPEN ACCESS		22					22				22	22			22	22
23	2023	Smart Blockchain-Based Authorization for Social Internet of Things	Conference	IEEE	2023 International Conference on Cyberworlds (CW)	NA	https://ieeexplore.ieee.org/document/10337531	PAYWALL(accessible via institution)		23					23				23	23			23	23
24	2025	SIMECK-T: An Ultra-Lightweight Encryption Scheme for Resource-Constrained Devices	Article	MDPI	Applied Sciences	Q2	https://www.mdpi.com/2076-3417/15/3/1279	OPEN ACCESS		24					24				24	24			24	24
25	2024	SecureSIoTChain: A relationship-enhanced blockchain operational security framework for the social internet of things	Conference	Elsevier	Procedia Computer Science	NA	https://www.sciencedirect.com/science/article/pii/S1877050924009785	OPEN ACCESS		25					25				25	25			25	25
26	2024	A blockchain-based hybrid encryption technique with anti-quantum signature for securing electronic health records	Article	Springer	Complex & Intelligent Systems	Q1	https://link.springer.com/article/10.1007/s40747-024-01477-1	OPEN ACCESS		26					26				26	26			26
27	2020	Social Internet of Things: Vision, Challenges, and Trends	Survey/Review	Springer	Human-centric Computing and Information Sciences	Q2	https://link.springer.com/article/10.1186/s13673-020-00254-6	OPEN ACCESS		27					27				27	27
28	2019	Privacy management in social internet of vehicles: Review, challenges and blockchain based solutions	Survey/Review	IEEE	IEEE Access	Q1	https://ieeexplore.ieee.org/document/8735700	OPEN ACCESS		28									28
29	2012	The Social Internet of Things (SIoT) – when social networks meet the internet of things: Concept, architecture and network characterization	Article	Elsevier	Computer Networks.	Q1	https://www.sciencedirect.com/science/article/abs/pii/S1389128612002654?via%3Dihub	PAYWALL(accessible via institution)		29									29
30	2018	A Model of Socially Connected Web Objects for IoT Applications	Article	Hindawi	Wireless Communications and Mobile Computing	Q2	https://onlinelibrary.wiley.com/doi/10.1155/2018/6309509	OPEN ACCESS		30
31	2023	Service Recommendation Model Based on Trust and QoS for Social Internet of Things	Article	IEEE	IEEE Transactions on Services Computing	Q1	https://ieeexplore.ieee.org/document/10122698	PAYWALL	Not downloaded	31
32	2024	Decentralised Global Service Discovery for the Internet of Things	Article	MDPI	Sensors	Q1	https://www.mdpi.com/1424-8220/24/7/2196	OPEN ACCESS		32
33	2025	Bridging Trajectory-Aware Evolutionary Graph Learning and Large Language Models for Enhancing Navigability in Social Internet of Things	Article	IEEE	IEEE Internet of Things Journal	Q1	https://ieeexplore.ieee.org/document/11003988	PAYWALL	Not downloaded	33
34	2022	Friendliness Based Trustworthy Relationship Management (F-TRM) in Social Internet of Things	Article	Springer	Wireless Personal Communications	Q2	https://link.springer.com/article/10.1007/s11277-021-09256-8	PAYWALL(accessible via institution)		34
35	2024	Semantic interoperability and reusability in IoT: a systematic mapping study	Conference	IEEE	2024 8th International Artificial Intelligence and Data Processing Symposium (IDAP)	NA	https://ieeexplore.ieee.org/document/10710911	PAYWALL	Not downloaded	35
36	2023	An ontology-based approach to facilitate semantic interoperability of context-aware systems	Conference	IEEE	(Technically, proceedings of the 28th International Computer Conference, Computer Society of Iran (CSICC))	NA	https://ieeexplore.ieee.org/document/10105364	PAYWALL		36
37	2021	Internet of Things Multi-protocol Interoperability with Syntactic Translation Capability	Article	The Science and Information Organization (IJACSA)	International Journal of Advanced Computer Science and Applications (IJACSA)	Q3	DOI: 10.14569/IJACSA.2021.0120969	OPEN ACCESS		37
38	2025	AgileDART: An Agile and Scalable Edge Stream Processing Engine	Article	IEEE	IEEE Transactions on Mobile Computing	Q1	https://ieeexplore.ieee.org/document/10829778	PAYWALL		38
39	2025	Trust dynamicity for IoT: How do I trust your social IoT cluster?	Article	Elsevier	Internet of Things	Q1	https://doi.org/10.1016/j.iot.2025.101529	PAYWALL(accessible via institution)		39
40	2025	A new approach on self-adaptive trust management for Social Internet of Things	Article	Elsevier	Computer Networks	Q1	https://doi.org/10.1016/j.comnet.2025.111187	OPEN ACCESS		40
41	2025	Enhanced Trust Propagation Mechanism for Trust Management in the Social Internet of Things	Article	IETE (Institution of Electronics and Telecommunication Engineers)	IETE Journal of Research	Q2	https://doi.org/10.1080/03772063.2025.2504096	PAYWALL	Not downloaded	41
42	2025	Framework to analyze and exploit the smart home IoT firmware	Article	Elsevier	Measurement: Sensors	Q2	https://doi.org/10.1016/j.measen.2024.101406	OPEN ACCESS		42
43	2025	Secure and Lightweight Firmware Over-the-Air Update Mechanism for Internet of Things	Article	MDPI	Electronics	Q1	https://www.mdpi.com/2079-9292/14/8/1583	OPEN ACCESS		43
44	2023	Digital Authentication System in Avatar Using DID and SBT	Article	MDPI	Mathematics	Q2	https://www.mdpi.com/2227-7390/11/20/4387	OPEN ACCESS		44
45	2024	Adaptive context-aware access control for IoT environments leveraging fog computing	Article	Springer	International Journal of Information Security	Q1	https://link.springer.com/content/pdf/10.1007/s10207-024-00866-4.pdf	OPEN ACCESS		45
46	2024	A lightweight authentication and authorization method in IoT-based medical care	Article	Springer	Multimedia Tools and Applications	Q1	https://link.springer.com/article/10.1007/s11042-024-19379-2	PAYWALL(accessible via institution)		46
47	2024	A scalable blockchain-enabled federated learning architecture for edge computing	Article	PLOS	PLOS ONE	Q1	https://doi.org/10.1371/journal.pone.0308991	OPEN ACCESS
48	2025	Internet of Things-Based Anomaly Detection Hybrid Framework Simulation Integration of Deep Learning and Blockchain	Article	MDPI	Information	Q2	https://www.mdpi.com/2078-2489/16/5/406	OPEN ACCESS
49	2023	An agile privacy-preservation solution for iot-based smart city using different distributions.	Article	IEEE	IEEE Open Journal of Vehicular Technology (OJVT)	Q1	https://ieeexplore.ieee.org/stamp/stamp.jsp?arnumber=10040746	OPEN ACCESS		46	21	9	1	1	27	4	3	3	29	27	3	0	26	25
50	2025	Identify spoofing attacks in Internet of Things (IoT) environments using machine learning algorithms	Article	SAGE Publications (Journal: Journal of High Speed Networks)	Journal of High Speed Networks	Q2	https://journals.sagepub.com/doi/abs/10.1177/09266801241295886	OPEN ACCESS
51	2024	Deep learning approaches for protecting IoT devices in smart homes from MitM attacks	Article	Frontiers	Computer Science	Q1	https://doi.org/10.3389/fcomp.2024.1477501	OPEN ACCESS
52	2024	Flexible zero trust architecture for the cybersecurity of industrial IoT infrastructures	Article	Elsevier	Ad Hoc Networks	Q1	https://doi.org/10.1016/j.adhoc.2024.103414	OPEN ACCESS
53	2023	IoTBeholder: A Privacy Snooping Attack on User Habitual Behaviors from Smart Home Wi-Fi Traffic	Article	ACM	Proceedings of the ACM on Interactive, Mobile, Wearable and Ubiquitous Technologies	Q1	https://dl.acm.org/doi/abs/10.1145/3580890	OPEN ACCESS
54	2025	Securing IIoT systems against DDoS attacks with adaptive moving target defense strategies	Article	Springer Nature (Nature Research)	Scientific Reports	Q1	https://www.nature.com/articles/s41598-025-93138-7.pdf	OPEN ACCESS
55	2023	Fortifying Smart Home Security: A Robust and Efficient User-Authentication Scheme to Counter Node Capture Attacks	Article	MDPI	Sensors	Q1	https://www.mdpi.com/1424-8220/23/16/7268	OPEN ACCESS
56	2024	Safeguarding IoT Systems: Novel Authentication Method to Counteract Sybil and Flood Attacks	Article	ACM	Proceedings of the 4th International Conference on Robotics and Control Engineering (RobCE 2024)	NA	https://dl.acm.org/doi/abs/10.1145/3674746.3674772	OPEN ACCESS
57	2021	Eavesdropping Vulnerability and Countermeasure in Infrared Communication for IoT Devices	Article	MDPI	Sensors	Q1	https://www.mdpi.com/1424-8220/21/24/8207	OPEN ACCESS
58	2023	Active eavesdropping detection: a novel physical layer security in wireless IoT	Article	Springer	EURASIP Journal on Advances in Signal Processing	Q2	https://www.mdpi.com/1424-8220/21/24/8207	OPEN ACCESS
59	2025	Dynamic key replacement mechanism for lightweight IoT microcontrollers to resist side-channel attacks	Article	MDPI	Future Internet	Q2	https://doi.org/10.3390/fi17010043	OPEN ACCESS	not peer reviewed-preprint
60	2024	Software-defined networking-based one-versus-rest strategy for detecting and mitigating DDoS in smart home IoT devices	Article	MDPI	Sensors	Q1	https://www.mdpi.com/1424-8220/24/15/5022	OPEN ACCESS
61	2024	Denial of service attack prevention and mitigation for secure access in IoT GPS-based intelligent transportation systems	Article	MDPI	Electronics	Q1	https://www.mdpi.com/2079-9292/13/14/2693	OPEN ACCESS
62	2023	On-off attack detection in trust model using intra-daily variability for the IoT	Article	IAES	Bulletin of Electrical Engineering and Informatics	Q3	https://www.beei.org/index.php/EEI/article/view/6110	OPEN ACCESS
63	2025	Innovative cross-layer defense mechanisms for blackhole and wormhole attacks in wireless ad-hoc networks	Article	Springer Nature	Scientific Reports	Q1	https://www.nature.com/articles/s41598-025-97094-0	OPEN ACCESS
64	2024	SybilPSIoT: Preventing sybil attacks in signed social internet of things based on web of trust and smart contract	Article	WILEY	IET Communications	Q2	https://ietresearch.onlinelibrary.wiley.com/doi/full/10.1049/cmu2.12734	OPEN ACCESS
65	2022	Living in the dark: MQTT-based exploitation of IoT security vulnerabilities in ZigBee networks for smart lighting control	Article	MDPI	IoT	Q2	https://www.mdpi.com/2624-831X/3/4/24	OPEN ACCESS
66	2025	TrafficDiary: User attribute inference based on smart home traffic traces	Article	ACM	ACM Transactions on Internet Technology (TOIT)	Q1	https://dl.acm.org/doi/abs/10.1145/3736762	PAYWALL	Not downloaded
67	2024	RFTrack: Stealthy location inference and tracking attack on Wi-Fi devices	Article	IEEE	IEEE Transactions on Information Forensics and Security	Q1	https://ieeexplore.ieee.org/document/10538095	PAYWALL	Not downloaded
68	2025	A secure data collection method based on deep reinforcement learning and lightweight authentication	Article	MDPI	World Electric Vehicle Journal	Q2	https://www.mdpi.com/2032-6653/16/5/281	OPEN ACCESS
69	2024	Blockchain-based authorization mechanism for educational social internet of things	Article	IEEE	IEEE Access	Q1	https://ieeexplore.ieee.org/stamp/stamp.jsp?arnumber=10475343	OPEN ACCESS
70	2023	A blockchain-based authentication and authorization scheme for distributed mobile cloud computing services	Article	MDPI	Sensors	Q1	https://www.mdpi.com/1424-8220/23/3/1264	OPEN ACCESS
71	2024	Distributed ledger-based authentication and authorization of IoT devices in federated environments	Article	MDPI	Electronics	Q1	https://www.mdpi.com/2079-9292/13/19/3932	OPEN ACCESS
72	2024	Detecting false data injection attacks using machine learning-based approaches for smart grid networks	Article	MDPI	Applied Sciences	Q2	https://www.mdpi.com/2076-3417/14/11/4764	OPEN ACCESS
73	2025	VMGuard: Reputation-based incentive mechanism for poisoning attack detection in vehicular metaverse	Article	IEEE	IEEE Transactions on Vehicular Technology	Q1	https://ieeexplore.ieee.org/document/10892270	PAYWALL(accessible via institution)
74	2024	Safeguarding IoT networks: Mitigating black hole attacks with an innovative defense algorithm	Article	Elsevier	Journal of Engineering Research	Q3	https://www.sciencedirect.com/science/article/pii/S2307187724000142	OPEN ACCESS
75	2023	A multi-dimensional trust model for misbehavior detection in vehicular ad hoc networks	Article	Elsevier	Journal of Information Security and Applications	Q1	https://doi.org/10.1016/j.jisa.2023.103528	PAYWALL(accessible via institution)
76	2024	Deep Q-network-based heuristic intrusion detection against edge-based SIoT zero-day attacks	Article	Elsevier	Applied Soft Computing	Q1	https://doi.org/10.1016/j.asoc.2023.111080	PAYWALL(accessible via institution)
77	2025	Towards distinguishing trust-based attacks in an IoV network	Article	Elsevier	Journal of King Saud University – Computer and Information Sciences	Q1	https://link.springer.com/article/10.1007/s44443-025-00037-y	OPEN ACCESS
78	2024	FL-DSFA: Securing RPL-based IoT networks against selective forwarding attacks using federated learning	Article	MDPI	Sensors	Q1	https://www.mdpi.com/1424-8220/24/17/5834	OPEN ACCESS
79	2024	A hybrid IDS for detection and mitigation of sinkhole attack in 6LoWPAN networks	Article	Springer	International Journal of Information Security	Q1	https://link.springer.com/article/10.1007/s10207-023-00763-2	PAYWALL(accessible via institution)
80	2022	SGM: Strategic game model for resisting node misbehaviour in IoT-cloud ecosystem	Article	MDPI	Information	Q2	https://www.mdpi.com/2078-2489/13/11/544	OPEN ACCESS
81	2020	A novel multi-agent and multilayered game formulation for intrusion detection in Internet of Things (IoT)	Article	IEEE	IEEE Access	Q1	https://ieeexplore.ieee.org/stamp/stamp.jsp?arnumber=9099822	OPEN ACCESS
82	2023	High throughput PRESENT cipher hardware architecture for medical IoT applications	Article	MDPI	Cryptography	Q3	https://www.mdpi.com/2410-387X/7/1/6	OPEN ACCESS
83	2024	Security framework for social Internet of Things: A relativity strength approach	Article	MECS Press	International Journal of Information Engineering and Electronic Business (IJIEEB)	Q4	https://www.mecs-press.org/ijieeb/ijieeb-v16-n4/v16n4-3.html	OPEN ACCESS
84	2023	Lightweight authentication mechanism for industrial IoT environment combining elliptic curve cryptography and trusted token	Article	MDPI	Sensors	Q1	https://www.mdpi.com/1424-8220/23/10/4970	OPEN ACCESS
85	2023	Fast counterfeit RFID tags detection with slot constraints	Article	IEEE	IEEE Access	Q1	https://ieeexplore.ieee.org/abstract/document/10107370	OPEN ACCESS
86	2024	An ultra-lightweight secure RFID authentication protocol for low-cost tags	Article	Springer	Journal of Computer Virology and Hacking Techniques	Q2	https://link.springer.com/article/10.1007/s11416-024-00533-1	PAYWALL(accessible via institution)
87	2023	A blockchain-based three-factor mutual authentication system for IoT using PUFs and group signatures	Article	The Science and Information Organization	International Journal of Advanced Computer Science and Applications (IJACSA)	Q3	https://thesai.org/Publications/ViewPaper?Volume=14&Issue=8&Code=IJACSA&SerialNo=1	OPEN ACCESS
88	2023	SDN-based automated rekey of IPsec security associations: Design and practical validations	Article	Elsevier	Computer Networks	Q1	https://doi.org/10.1016/j.comnet.2023.109905	PAYWALL(accessible via institution)
89	2025	CoAP/DTLS protocols in IoT based on blockchain light certificate	Article	MDPI	IoT	Q2	https://www.mdpi.com/2624-831X/6/1/4	OPEN ACCESS
90	2025	A secure and lightweight group mobility authentication scheme for 6LoWPAN networks	Article	MDPI	Sensors	Q1	https://www.mdpi.com/1424-8220/25/5/1458	OPEN ACCESS
91	2022	Security challenges of selective forwarding attack and design a secure ECDH-based authentication protocol to improve RPL security	Article	IEEE	IEEE Access	Q1	https://ieeexplore.ieee.org/abstract/document/9945935	OPEN ACCESS
92	2024	OIDC2: Open identity certification with OpenID Connect	Article	IEEE	IEEE Open Journal of the Communications Society	Q1	https://ieeexplore.ieee.org/abstract/document/10466664	OPEN ACCESS
93	2025	An efficient TLS 1.3 handshake protocol with VC certificate type	Conference	IEEE	Proceedings of IEEE CCNC 2025	NA	https://ieeexplore.ieee.org/document/10975914	PAYWALL	Not downloaded
94	2024	RBAC-based one-to-many authentication and key negotiation scheme in smart factory	Article	IEEE	IEEE Access	Q1	https://ieeexplore.ieee.org/abstract/document/10614153	OPEN ACCESS
95	2025	Blockchain-based mobile IoT system with configurable sensor modules	Article	MDPI	IoT	Q2	https://www.mdpi.com/2624-831X/6/2/25	OPEN ACCESS
96	2024	THREAT-TLS: A tool for threat identification in weak, malicious, or suspicious TLS connections	Conference	ACM	Proceedings of ARES 2024	NA	https://dl.acm.org/doi/abs/10.1145/3664476.3670945	OPEN ACCESS
97	2025	A TOTP-based secure data storage system in the cloud environment using the JWT token approach	Article	Springer	International Journal of System Assurance Engineering and Management	Q2	https://link.springer.com/article/10.1007/s13198-025-02775-8	PAYWALL(accessible via institution)
98	2023	A Smart Card-Based Two-Factor Mutual Authentication Scheme for Efficient Deployment of an IoT-Based Telecare Medical Information System	Article	MDPI	Sensors	Q1	https://www.mdpi.com/1424-8220/23/12/5419	OPEN ACCESS
99	2023	Lightweight certificate revocation for low-power IoT with end-to-end security	Article	Elsevier	Journal of Information Security and Applications	Q1	https://www.sciencedirect.com/science/article/pii/S2214212623000091	PAYWALL(accessible via institution)
100	2022	Trust–SIoT: Towards trustworthy object classification in the Social Internet of Things	Article	IEEE	IEEE Transactions on Network and Service Management	Q1	https://ieeexplore.ieee.org/document/10054446	PAYWALL
101	2024	SCOTMAN: A scalable smart contract for trust management in Social IoT with real-world constraints	Article	IEEE	IEEE Access	Q1	https://ieeexplore.ieee.org/abstract/document/10552219	OPEN ACCESS
102	2024	GAZETA: Game-theoretic zero-trust authentication for defense against lateral movement in 5G IoT networks	Article	IEEE	IEEE Transactions on Information Forensics and Security	Q1	https://ieeexplore.ieee.org/stamp/stamp.jsp?arnumber=10292665	OPEN ACCESS
103	2024	A framework for low cost, ubiquitous and interactive smart refrigerator	Article	Springer	Multimedia Tools and Applications	Q1	https://link.springer.com/article/10.1007/s11042-023-15544-1	PAYWALL(accessible via institution)
104	2023	Cognitive city platform as digital public infrastructure for developing a smart, sustainable and resilient city in Indonesia	Article	IEEE	IEEE Access	Q1	https://ieeexplore.ieee.org/stamp/stamp.jsp?arnumber=10292860	OPEN ACCESS
105	2021	Secure identification, traceability and real-time tracking of agricultural food supply during transportation using IoT	Article	IEEE	IEEE Access	Q1	https://ieeexplore.ieee.org/stamp/stamp.jsp?arnumber=9417183	OPEN ACCESS
106	2024	Decentralized payment framework for low-connectivity areas using Ethereum blockchains	Article	ETA-SR	Engineering, Technology & Applied Science Research	Q3	https://www.etasr.com/index.php/ETASR/article/view/8582	OPEN ACCESS
107	2023	TAFS: A truthful auction for IoT application offloading in fog computing networks	Article	IEEE	IEEE Internet of Things Journal	Q1	https://ieeexplore.ieee.org/document/9681838	PAYWALL
108	2023	Hyper Metamorphism: Hyper secure and trustworthy 5G networks using blockchain with IoT	Conference	IEEE	Proceedings of FIT 2023	NA	https://ieeexplore.ieee.org/document/10410316	PAYWALL(accessible via institution)
109	2023	CommandFence: A novel digital-twin-based preventive framework for securing smart home systems	Article	IEEE	IEEE Transactions on Dependable and Secure Computing	Q1	https://ieeexplore.ieee.org/document/9800202	PAYWALL(accessible via institution)
110	2024	Toward the creation of a digital twin authoring tool: A smart mobility perspective in smart cities	Article	IEEE	IEEE Access	Q1	https://ieeexplore.ieee.org/stamp/stamp.jsp?arnumber=10633705	OPEN ACCESS
111	2025	Securing fog-assisted IoT smart homes: A federated learning-based intrusion detection approach	Article	Springer	Cluster Computing	Q1	https://link.springer.com/article/10.1007/s10586-024-04711-0	PAYWALL(accessible via institution)
112	2024	Revolutionizing process automation: The synergy of low-code platforms, robotic process automation, and integrated smart system platform	Article	IEEE	IEEE Access	Q1	https://ieeexplore.ieee.org/stamp/stamp.jsp?arnumber=10643513	OPEN ACCESS
113	2025	Intelligent methods of operational response to accidents in urban water supply systems based on LSTM neural network models	Article	MDPI	Smart Cities	Q2	https://www.mdpi.com/2624-6511/8/2/59	OPEN ACCESS
114	2024	A scalability enhancement scheme for Ethereum blockchains: A graph-based decentralized approach	Article	ETA-SR	Engineering, Technology & Applied Science Research	Q3	https://www.etasr.com/index.php/ETASR/article/view/8465	OPEN ACCESS
115	2023	Wearable technologies for electrodermal and cardiac activity measurements: A comparison between Fitbit Sense, Empatica E4 and Shimmer GSR3+	Article	MDPI	Sensors	Q1	https://www.mdpi.com/1424-8220/23/13/5847	OPEN ACCESS
116	2025	The intersection of artificial intelligence, wearable devices, and sexual medicine	Article	Springer Nature	Current Urology Reports	Q2	https://link.springer.com/article/10.1007/s11934-024-01244-2	PAYWALL	Not downloaded
117	2023	Machine learning based healthcare service dissemination using Social IoT and cloud architecture in smart cities	Article	MDPI	Sustainability	Q2	https://www.mdpi.com/2071-1050/15/6/5457	OPEN ACCESS
118	2025	ML-RASPF: A machine learning-based rate-adaptive framework for dynamic resource allocation in smart healthcare IoT	Article	MDPI	Algorithms	Q3	https://www.mdpi.com/1999-4893/18/6/325	OPEN ACCESS
119	2023	Federated reinforcement learning-based resource allocation for D2D-aided digital twin edge networks in 6G industrial IoT	Article	IEEE	IEEE Transactions on Industrial Informatics	Q1	https://ieeexplore.ieee.org/document/9976231	PAYWALL	Not downloaded
120	2025	Development and investigation of vision system for a small-sized mobile humanoid robot in a smart environment	Article	Emerald	International Journal of Crowd Science	Q3	https://ieeexplore.ieee.org/abstract/document/10858027	OPEN ACCESS
121	2025	Routing and scheduling of smart mobile power banks for mobile charging and vehicle-to-grid services	Article	IEEE	IEEE Transactions on Transportation Electrification	Q1	https://ieeexplore.ieee.org/document/10855498	PAYWALL(accessible via institution)
122	2024	AI-based model for prediction of power consumption in smart grid: smart way towards smart city using blockchain technology	Article	Elsevier	Intelligent Systems with Applications	Q2	https://www.sciencedirect.com/science/article/pii/S2667305324001145	OPEN ACCESS
123	2024	A blockchain-based real-time power balancing service for trustless renewable energy grids	Article	MDPI	Future Internet	Q2	https://www.mdpi.com/1999-5903/16/5/149	OPEN ACCESS
124	2024	Quantifying the state of the art of electric powertrains in battery electric vehicles: Comprehensive analysis of the Tesla Model 3 on the vehicle level	Article	MDPI	World Electric Vehicle Journal	Q2	https://www.hub-edrive.de/fileadmin/media/Publikation/Tesla_Model_3.pdf	OPEN ACCESS
125	2025	Internet of things-based smart precision farming in soilless agriculture: Opportunities and challenges for global food security.	Survey/Review	IEEE	IEEE Access	Q1	https://ieeexplore.ieee.org/stamp/stamp.jsp?arnumber=10879001	OPEN ACCESS
126	2024	Towards precise agriculture: Integrating machine learning techniques for smart farming systems	Article	IEEE	IEEE Access	Q1	https://ieeexplore.ieee.org/stamp/stamp.jsp?arnumber=10716651	OPEN ACCESS
127	2024	Precision farming for sustainability: An agricultural intelligence model	Article	Elsevier	Computers and Electronics in Agriculture	Q1	https://www.sciencedirect.com/science/article/abs/pii/S0168169924007774?via%3Dihub	PAYWALL(accessible via institution)
128	2025	Traffic flow outlier detection for smart mobility using Gaussian process regression assisted stochastic differential equations	Article	Elsevier	Transportation Research Part E: Logistics and Transportation Review	Q1	https://doi.org/10.1016/j.tre.2024.103840	PAYWALL(accessible via institution)
129	2025	Integrated reinforcement learning of automated guided vehicles dynamic path planning for smart logistics and operations	Article	Elsevier	Transportation Research Part E: Logistics and Transportation Review	Q1	https://www.sciencedirect.com/science/article/pii/S1366554525000493	PAYWALL(accessible via institution)
130	2024	Blockchain-driven account receivable financing coordination strategies	Article	IEEE	IEEE Access	Q1	https://ieeexplore.ieee.org/abstract/document/10574204	OPEN ACCESS
131	2024	Assessment of smart grid operation under emergency situations	Article	Elsevier	Energy	Q1	https://tigon-project.eu/wp-content/uploads/2023/12/Energy_Manuscript.pdf	OPEN ACCESS
132	2021	Evolution of Internet of Things from blockchain to IOTA: A survey	Survey/Review	IEEE	IEEE Access	Q1	https://ieeexplore.ieee.org/stamp/stamp.jsp?arnumber=9662390	OPEN ACCESS
133	2023	Blockchain for the metaverse: A review	Survey/Review	Elsevier	Future Generation Computer Systems	Q1	https://www.sciencedirect.com/science/article/pii/S0167739X23000493	OPEN ACCESS
134	2023	A new blockchain-based authentication framework for secure IoT networks	Article	MDPI	Electronics	Q1	https://www.mdpi.com/2079-9292/12/17/3618	OPEN ACCESS
135	2024	Trust management and resource optimization in edge and fog computing using the CyberGuard framework	Article	MDPI	Sensors	Q1	https://www.mdpi.com/1424-8220/24/13/4308	OPEN ACCESS
136	2023	Blockchain and machine learning inspired secure smart home communication network	Article	MDPI	Sensors	Q1	https://www.mdpi.com/1424-8220/23/13/6132	OPEN ACCESS
137	2023	BlockFaaS: Blockchain-enabled serverless computing framework for AI-driven IoT healthcare applications	Article	Springer	Journal of Grid Computing	Q1	https://link.springer.com/article/10.1007/s10723-023-09691-w	OPEN ACCESS
138	2025	Leveraging blockchain and federated learning in edge-fog-cloud computing environments for intelligent decision-making with ECG data in IoT	Article	Elsevier	Journal of Network and Computer Applications	Q1	https://doi.org/10.1016/j.jnca.2024.104037	OPEN ACCESS
139	2024	Image processing for smart agriculture applications using cloud-fog computing	Article	MDPI	Sensors	Q1	https://www.mdpi.com/1424-8220/24/18/5965	OPEN ACCESS
140	2025	An innovative IoT and edge intelligence framework for monitoring elderly people using anomaly detection on data from non-wearable sensors	Article	MDPI	Sensors	Q1	https://www.mdpi.com/1424-8220/25/6/1735	OPEN ACCESS
141	2023	Fault tolerance in fog-based Social Internet of Things	Article	Elsevier	Knowledge-Based Systems	Q1	https://doi.org/10.1016/j.knosys.2023.110376	OPEN ACCESS
142	2025	A secure and trustworthy blockchain-assisted edge computing architecture for industrial IoT	Article	Springer Nature	Scientific Reports	Q1	https://www.nature.com/articles/s41598-025-00337-3	OPEN ACCESS
143	2025	From sensors to data intelligence: Leveraging IoT, cloud, and edge computing with AI	Article	MDPI	Sensors	Q1	https://www.mdpi.com/1424-8220/25/6/1763	OPEN ACCESS
144	2023	Blockchain enabled task offloading based on edge cooperation in the digital twin vehicular edge network	Article	Springer	Journal of Cloud Computing	Q1	https://link.springer.com/content/pdf/10.1186/s13677-023-00496-6.pdf	OPEN ACCESS
145	2025	Federated XAI IDS: An explainable and safeguarding privacy approach to detect intrusion combining federated learning and SHAP	Article	MDPI	Future Internet	Q2	https://www.mdpi.com/1999-5903/17/6/234	OPEN ACCESS
146	2024	A decentralized authentication scheme for smart factory based on blockchain	Article	Springer Nature	Scientific Reports	Q1	https://www.nature.com/articles/s41598-024-76065-x.pdf	OPEN ACCESS
147	2025	Smart waste classification in IoT-enabled smart cities using VGG16 and cat swarm optimized random forest	Article	PLOS	PLOS ONE	Q1	https://journals.plos.org/plosone/article?id=10.1371/journal.pone.0316930	OPEN ACCESS
148	2025	An optimal federated learning-based intrusion detection for IoT environment	Article	Springer Nature	Scientific Reports	Q1	https://www.nature.com/articles/s41598-025-93501-8.pdf	OPEN ACCESS
149	2025	Federated learning and TinyML on IoT edge devices: Challenges, advances, and future directions	Survey/Review	Elsevier	ICT Express	Q2	https://www.sciencedirect.com/science/article/pii/S2405959525000839	OPEN ACCESS
150	2024	MatSwarm: Trusted swarm transfer learning driven materials computation for secure big data sharing	Article	Springer Nature	Nature Communications	Q1	https://www.nature.com/articles/s41467-024-53431-x.pdf	OPEN ACCESS
151	2025	Gossip coordination mechanism for decentralised learning	Article	MDPI	Energies	Q2	https://www.mdpi.com/1996-1073/18/8/2116	OPEN ACCESS
152	2025	An innovative edge-driven Social IoT service recommender framework utilizing multi-agent deep reinforcement learning	Article	Elsevier	Knowledge-Based Systems	Q1	https://doi.org/10.1016/j.knosys.2025.113465	OPEN ACCESS
153	2023	TSPeer – Trust model for spherical peer-to-peer overlay networks	Conference	IEEE	24th Int. Conf. on Control Systems and Computer Science (CSCS)	NA	https://ieeexplore.ieee.org/document/10214867	PAYWALL	Not downloaded
154	2025	Security-enhanced decentralized content sharing in publish/subscribe system	Article	IEEE	IEEE Access	Q1	https://ieeexplore.ieee.org/stamp/stamp.jsp?arnumber=11007671	OPEN ACCESS
155	2023	DrunkChain: Blockchain-based IoT system for preventing drunk driving-related traffic accidents	Article	MDPI	Sensors	Q1	https://www.mdpi.com/1424-8220/23/12/5388	OPEN ACCESS
156	2024	Blockchain and PUF-based secure key establishment protocol for cross-domain digital twins in IIoT	Article	Elsevier	Journal of Advanced Research	Q1	https://www.sciencedirect.com/science/article/pii/S2090123223002667	OPEN ACCESS
157	2025	Zero-trust access control mechanism based on blockchain and inner-product encryption in the Internet of Things in a 6G environment	Article	MDPI	Sensors	Q1	https://www.mdpi.com/1424-8220/25/2/550	OPEN ACCESS
158	2023	Cloud-edge architecture with virtualized hardware functionality for real-time diagnosis of transients in smart grids	Article	IEEE	IEEE Transactions on Cloud Computing	Q1	https://ieeexplore.ieee.org/document/10035428	PAYWALL(accessible via institution)	Not downloaded
159	2024	Definition and implementation of the cloud infrastructure for the integration of the human digital twin in the Social IoT	Article	Elsevier	Computer Networks	Q1	https://www.sciencedirect.com/science/article/pii/S138912862400464X	OPEN ACCESS
160	2025	Edge-cloud continuum driven Industry 4.0	Article	Elsevier	Procedia Computer Science	Q4	https://www.sciencedirect.com/science/article/pii/S1877050925003266	OPEN ACCESS
161	2023	Towards a machine learning driven trust management heuristic for the Internet of Vehicles	Article	MDPI	Sensors	Q1	https://www.mdpi.com/1424-8220/23/4/2325	OPEN ACCESS
162	2024	XAI-IoT: An Explainable AI Framework for Enhancing Anomaly Detection in IoT Systems	Article	IEEE	IEEE Access	Q1	https://ieeexplore.ieee.org/stamp/stamp.jsp?tp=&arnumber=10534036	OPEN ACCESS
163	2023	Context-aware and click session-based graph pattern mining with recommendations for smart EMS through A	Article	IEEE	IEEE Access	Q1	https://ieeexplore.ieee.org/stamp/stamp.jsp?arnumber=10149327	OPEN ACCESS
164	2025	An innovative recommendation-driven friendship path selection strategy utilizing multi-agent collaborative edge caching for Social IoT networks	Article	Elsevier	Information Sciences	Q1	https://doi.org/10.1016/j.ins.2025.121914	OPEN ACCESS
165	2025	Exploring the role of TAM variables, privacy risk, and trust in Social IoT adoption	Conference	IEEE	Int. Conf. on Computer Sciences, Engineering, and Technology Innovation (ICoCSETI)	NA	https://ieeexplore.ieee.org/document/11019868	PAYWALL(accessible via institution)
166	2023	Survivability of Industrial Internet of Things using machine learning and smart contracts	Article	Elsevier	Computers & Electrical Engineering	Q2	https://doi.org/10.1016/j.compeleceng.2023.108617	OPEN ACCESS
167	2023	Diabetes prediction using supervised machine learning	Article	Elsevier	Procedia Computer Science	Q4	https://doi.org/10.1016/j.procs.2022.12.107	OPEN ACCESS
168	2023	KNN algorithm to determine optimum agricultural commodities in smart farming	Conference	IEEE	1st Int. Conf. on Advanced Engineering and Technologies (ICONNIC)	NA	https://ieeexplore.ieee.org/document/10467639	PAYWALL(accessible via institution)	Not downloaded
169	2024	Real-time face-based gender identification system using Pelican Support Vector Machine	Article	Elsevier	Procedia Computer Science	Q4	https://www.sciencedirect.com/science/article/pii/S1877050924009864	OPEN ACCESS
170	2024	Enhancing forest fire prediction through machine learning and IoT integration	Article	Atlantis Press (Springer Nature)	Smart Internet of Things	Q4	https://www.siot.reapress.com/journal/article/view/55	OPEN ACCESS
171	2023	Relationship-cluster head selection and data compression enabled cluster-based aggregation model for Social IoT	Article	Indian Society for Education and Environment	Indian Journal of Science and Technology	Q4	https://www.researchgate.net/profile/Kirill-Krinkin/publication/375599302_Relationship-Cluster_Head_Selection_and_Data_Compression_Enabled_Cluster-Based_Aggregation_Model_for_Social_Internet_of_Things/links/65d873d8e7670d36abd70b15/Relationship-Cluster-Head-Selection-and-Data-Compression-Enabled-Cluster-Based-Aggregation-Model-for-Social-Internet-of-Things.pdf	OPEN ACCESS
172	2021	Short-term IoT data forecast of urban public bicycle based on the DBSCAN-TCN model for social governance	Article	Hindawi	Wireless Communications and Mobile Computing	Q3	https://onlinelibrary.wiley.com/doi/epdf/10.1155/2021/9488369	OPEN ACCESS
173	2024	An improved evolutionary method for Social IoT service provisioning based on community detection	Article	IEEE	IEEE Access	Q1	https://ieeexplore.ieee.org/stamp/stamp.jsp?arnumber=10670393	OPEN ACCESS
174	2023	Hierarchical clustering-based personalized federated learning for robust and fair human activity recognition	Article	ACM	Proc. ACM on Interactive, Mobile, Wearable and Ubiquitous Technologies (IMWUT)	Q1	https://dl.acm.org/doi/pdf/10.1145/3580795	OPEN ACCESS
175	2022	Semantic rules for service discovery in Social IoT	Conference	IEEE	4th Int. Conf. on Smart Systems and Inventive Technology (ICSSIT)	NA	https://ieeexplore.ieee.org/document/9716493	PAYWALL(accessible via institution)
176	2023	Improved feature selection based on chaos game optimization for Social IoT with a novel deep learning model	Article	MDPI	Mathematics	Q2	https://www.mdpi.com/2227-7390/11/4/1032	OPEN ACCESS
177	2024	Hybrid LSTM-RNN and lion optimization algorithm for IoT-based proactive healthcare data management	Conference	IEEE	Int. Conf. on Knowledge Engineering and Communication Systems (ICKECS)	NA	https://ieeexplore.ieee.org/document/10616709	PAYWALL(accessible via institution)	Not downloaded
178	2024	Autoencoder-based malware analysis: An imagery analysis approach to enhance the security of smart city IoT	Conference	ACM	2nd Int. Symp. on Computing and Artificial Intelligence (ISCAI)	NA	https://dl.acm.org/doi/abs/10.1145/3640771.3640785	PAYWALL	Not downloaded
179	2025	Decentralized federated learning framework for Social IoT with dynamic network topology	Article	IEEE	IEEE Internet of Things Journal	Q1	https://ieeexplore.ieee.org/document/11067955	PAYWALL	Not downloaded
180	2023	Quantum artificial hummingbird algorithm for feature selection of Social IoT	Article	IEEE	IEEE Access	Q1	https://ieeexplore.ieee.org/stamp/stamp.jsp?arnumber=10168121	OPEN ACCESS
181	2023	SIDS: A federated learning approach for intrusion detection in IoT using Social IoT	Article	Elsevier	Computer Networks	Q1	https://doi.org/10.1016/j.comnet.2023.110005	OPEN ACCESS
182	2025	Intelligent deep federated learning model for enhancing security in IoT-enabled edge computing environment	Article	Springer Nature	Scientific Reports	Q1	https://www.nature.com/articles/s41598-025-88163-5	OPEN ACCESS
183	2025	RIOT-ML: Toolkit for over-the-air secure updates and performance evaluation of TinyML models	Article	Springer	Annals of Telecommunications	Q2	https://link.springer.com/content/pdf/10.1007/s12243-024-01041-5.pdf	OPEN ACCESS
184	2025	Identifying effective nodes for influence maximization in Social IoT networks using deep learning-based node embedding	Article	Springer	Computing	Q2	https://link.springer.com/article/10.1007/s00607-024-01376-w	PAYWALL(accessible via institution)
185	2023	Secure user authentication and key agreement scheme for IoT device access control in smart home communications	Article	Springer	Wireless Networks	Q2	https://link.springer.com/content/pdf/10.1007/s11276-022-03197-1.pdf	OPEN ACCESS
186	2025	Quantum-resistant cryptography for smart metering in smart grid systems	Article	MDPI	Energies	Q2	https://www.researchgate.net/profile/Robert-Dylewski/publication/389531245_Quantum-Resistant_Cryptography_for_Smart_Metering_in_Smart_Grid_Systems/links/67c8a015bab3d32d843f23eb/Quantum-Resistant-Cryptography-for-Smart-Metering-in-Smart-Grid-Systems.pdf	OPEN ACCESS
187	2024	Blockchain-powered solutions for ensuring IoVT data confidentiality and integrity	Conference	IEEE	International Conf. on Electrical, Electronics and Computing Technologies (ICEECT)	NA	https://ieeexplore.ieee.org/document/10739157	PAYWALL	Not downloaded
188	2020	Decentralizing IoT management systems using blockchain for censorship resistance	Article	IEEE	IEEE Transactions on Industrial Informatics	Q1	https://ieeexplore.ieee.org/document/8826230	PAYWALL(accessible via institution)
189	2024	Decentralized consensus protocol for securing IoT networks using blockchain technology	Conference	IEEE	8th Int. Conf. on I-SMAC (IoT in Social, Mobile, Analytics and Cloud)	NA	https://ieeexplore.ieee.org/document/10714694	PAYWALL(accessible via institution)	Not downloaded
190	2024	Blockchain-enabled verification of medical records using soul-bound tokens and cloud computing	Article	Springer Nature	Scientific Reports	Q1	https://www.nature.com/articles/s41598-024-75708-3.pdf	OPEN ACCESS
191	2024	Decentralized AI-based task distribution on blockchain for cloud industrial IoT	Article	Springer	Journal of Grid Computing	Q1	https://link.springer.com/article/10.1007/s10723-024-09751-9	PAYWALL(accessible via institution)
192	2024	Role-based access control (RBAC) enabled secure and efficient data processing framework for IoT networks	Article	MIR Labs	International Journal of Communication Networks and Information Security	Q4	https://www.proquest.com/openview/92e5b8900f18fe2b292fa4812f53eb25/1?pq-origsite=gscholar&cbl=52057&casa_token=gkFQp2Js_a8AAAAA:62bkaQadlqRPr2RPOk9eTkH2pq6ZWHKV4MAXPtplBWmOA2fRf_01Ll-B7U9kyNwqcXEEaARwgqC_ug	PAYWALL(accessible via institution)
193	2021	Attribute-based access control for smart cities: A smart-contract-driven framework	Article	IEEE	IEEE Internet of Things Journal	Q1	https://ieeexplore.ieee.org/document/9238038	PAYWALL(accessible via institution)	Not downloaded
194	2023	Dynamic and flexible access control for IoT-enabled smart healthcare	Conference	IEEE	International Symposium on Networks, Computers and Communications (ISNCC)	NA	https://ieeexplore.ieee.org/document/10323989	PAYWALL	Not downloaded
195	2025	Blockchain-based, dynamic attribute-based access control for smart home energy systems	Article	MDPI	Energies	Q2	https://www.mdpi.com/1996-1073/18/8/1973	PAYWALL(accessible via institution)
196	2024	Deep learning social network access control model based on user preferences	Article	Tech Science Press	CMES – Computer Modeling in Engineering & Sciences	Q3	https://www.proquest.com/docview/3200122734?pq-origsite=gscholar&fromopenview=true&sourcetype=Scholarly%20Journals	PAYWALL(accessible via institution)
197	2024	Context-aware risk attribute access control	Article	MDPI	Mathematics	Q2	https://www.proquest.com/docview/3098034591?pq-origsite=gscholar&fromopenview=true&sourcetype=Scholarly%20Journals	PAYWALL(accessible via institution)
198	2022	Dynamic secure access control and data sharing through trusted delegation and revocation in a blockchain-enabled cloud-IoT environment	Article	IEEE	IEEE Internet of Things Journal	Q1	https://ieeexplore.ieee.org/stamp/stamp.jsp?arnumber=9930865	OPEN ACCESS
199	2024	A novel consensus model considering individual and social behaviors under the social trust network	Article	Elsevier	Information Sciences	Q1	https://doi.org/10.1016/j.ins.2024.120587	OPEN ACCESS
200	2024	A hybrid feature and trust-aggregation recommender system in the Social Internet of Things	Article	IEEE	IEEE Access	Q1	https://ieeexplore.ieee.org/stamp/stamp.jsp?arnumber=10552232	OPEN ACCESS
201	2024	Consensus reaching with the dynamic hybrid trust network in group decision making based on an extensive bounded confidence	Article	Elsevier	Expert Systems with Applications	Q1	https://doi.org/10.1016/j.eswa.2024.124448	OPEN ACCESS
202	2021	A hybrid trust management framework for a multi-service Social IoT network	Article	Elsevier	Computer Communications	Q1	https://doi.org/10.1016/j.comcom.2021.02.015	PAYWALL(accessible via institution)
203	2024	AI-SIoT hybrid architecture for seamless integration of IoT in smart cities	Conference	IEEE	13th Int. Conf. on Communication Systems and Network Technologies (CSNT)	NA	https://ieeexplore.ieee.org/stamp/stamp.jsp?arnumber=10546157&casa_token=Tgtv9PtLnTQAAAAA:--z14_TWy4yW0UhbQsv_0Q7umWwql-8FVQRdNRJ-grEPTwMp0HH5Ge1KDvgAEBgIS7GgotX_PGy8sRc&tag=1	OPEN ACCESS
204	2024	An anonymous and supervisory cross-chain privacy protection protocol for zero-trust IoT application	Article	ACM	ACM Transactions on Sensor Networks	Q1	https://dl.acm.org/doi/abs/10.1145/3583073	PAYWALL
205	2023	Privacy-enhanced living: A local differential privacy approach to secure smart home data	Conference	IEEE	International Conference on Omni-layer Intelligent Systems (COINS)	NA	https://ieeexplore.ieee.org/stamp/stamp.jsp?arnumber=10189261&casa_token=RX7__5FJ1fUAAAAA:gw8VOKOGA7Oze3QxQno7YuRCfQM_LDL2RIfMbr04nBB-4RZdaOWIUJmL1buEtJb2lGuBTEvgY4X6Wak	OPEN ACCESS
206	2023	Collecting, processing and secondary using personal and (pseudo) anonymized data in smart cities	Article	MDPI	Applied Sciences	Q2	https://www.mdpi.com/2076-3417/13/6/3830	OPEN ACCESS
207	2023	Privacy preserved data sharing using blockchain and support vector machine for industrial IoT applications	Article	Elsevier	Measurement: Sensors	Q2	https://doi.org/10.1016/j.measen.2023.100891	OPEN ACCESS
208	2023	Blockchain-based privacy-preserving positioning data sharing for IoT-enabled maritime transportation systems	Article	IEEE	IEEE Transactions on Intelligent Transportation Systems	Q1	https://ieeexplore.ieee.org/stamp/stamp.jsp?arnumber=9843902&casa_token=Jr0a-T7CAzcAAAAA:BRtxzAeBqLeRJRsJ9k1Ur7eF-EHIE45ZWjMRFxzrd1XNXZynwBJnieAu-_P3p_vOhIdzQ8XxQclmAZs&tag=1	OPEN ACCESS
209	2023	Data transmission reduction formalization for cloud offloading-based IoT systems	Article	Springer	Journal of Cloud Computing	Q1	https://link.springer.com/content/pdf/10.1186/s13677-023-00424-8.pdf	OPEN ACCESS
210	2023	Hybrid Chain: Blockchain-enabled framework for bi-level intrusion detection and graph-based mitigation for security provisioning in edge assisted IoT environment	Article	IEEE	IEEE Access	Q1	https://ieeexplore.ieee.org/stamp/stamp.jsp?arnumber=10066260	OPEN ACCESS
211	2023	Enhanced MQTT architecture for smart supply chain	Article	IJACSA	International Journal of Advanced Computer Science and Applications	Q3	https://pdfs.semanticscholar.org/7203/fe89ca7870c2617ff452bd1943a5a6ac2208.pdf	OPEN ACCESS
212	2024	D4GW: DTLS for gateway multiplexed application to secure MQTT (SN)-based pub/sub architecture	Article	Elsevier	Internet of Things	Q1	https://doi.org/10.1016/j.iot.2024.101172	PAYWALL(accessible via institution)
213	2023	Leveraging real-world data from IoT devices in a fog–cloud architecture for resource optimisation within a smart building	Article	MDPI	Applied Sciences	Q2	https://www.mdpi.com/2076-3417/14/1/316	OPEN ACCESS
214	2024	Enhancing security in digital twin ecosystems: A lightweight cryptographic algorithm perspective with TinyJambu	Conference	IEEE	11th Int. Conf. on Electrical Engineering, Computer Science and Informatics (EECSI)	NA	https://ieeexplore.ieee.org/stamp/stamp.jsp?arnumber=10776201&casa_token=zQ4Od9_kYaYAAAAA:ue1ajZDji2E_CI0wja3k3t8DlpHwvX4N1yVRohv-3w2l1MExn7azKkF9tlb-f7aLANc8BygSPc0K1qg	OPEN ACCESS
215	2022	Digital twin network for the IIoT using Eclipse Ditto and Hono	Article	Elsevier	IFAC-PapersOnLine	Q3	https://www.researchgate.net/profile/Eric-Rondeau-2/publication/363126150_Digital_Twin_Network_for_the_IIoT_using_Eclipse_Ditto_and_Hono/links/63482b7bff870c55ce2165c4/Digital-Twin-Network-for-the-IIoT-using-Eclipse-Ditto-and-Hono.pdf	OPEN ACCESS
216	2025	A secure IoT-edge architecture with data-driven AI techniques for early detection of cyber threats in healthcare	Article	Springer Nature	Discover Internet of Things	Q3	https://link.springer.com/content/pdf/10.1007/s43926-025-00147-z.pdf	OPEN ACCESS
217	2023	Federated learning for IoT intrusion detection	Article	MDPI	AI	Q3	https://www.mdpi.com/2673-2688/4/3/28	OPEN ACCESS
218	2025	Enhancing privacy in IoT-enabled digital infrastructure: Evaluating federated learning for intrusion and fraud detection	Article	MDPI	Sensors	Q1	https://www.mdpi.com/1424-8220/25/10/3043	OPEN ACCESS
219	2024	Telemetry data sharing based on attribute-based encryption schemes for cloud-based drone management system	Conference	ACM	19th Int. Conf. on Availability, Reliability and Security (ARES)	NA	https://dl.acm.org/doi/pdf/10.1145/3664476.3670909	OPEN ACCESS
220	2024	Assessing the performance of Ethereum and Hyperledger Fabric under DDoS attacks for cyber-physical systems	Conference	ACM	19th Int. Conf. on Availability, Reliability and Security (ARES)	NA	https://dl.acm.org/doi/pdf/10.1145/3664476.3670927	OPEN ACCESS
221	2023	Implementation of private blockchain extension on open source IoT platform using Hyperledger Besu	Conference	IEEE	International Electronics Symposium (IES)	NA	https://ieeexplore.ieee.org/stamp/stamp.jsp?arnumber=10242464&casa_token=A9xSRsppwkoAAAAA:PaDVwFg2pzLPGLwyu2DJf8TZGC9IdzJAgdIi4q7hNOxa-VjKdokELP_H_TnW3WntrPktecEBBrYjcTQ	OPEN ACCESS
222	2022	Supporting smart home scenarios using OWL and SWRL rules	Article	MDPI	Sensors	Q1	https://www.mdpi.com/1424-8220/22/11/4131	OPEN ACCESS
223	2024	Ontology-based classification and detection of the smart home automation rules conflicts	Article	IEEE	IEEE Access	Q1	https://www.researchgate.net/profile/Adeeb-Ansari/publication/381508871_Ontology-based_classification_and_detection_of_the_smart_home_automation_rules_conflicts/links/66740e52d21e220d89c12318/Ontology-Based-Classification-and-Detection-of-the-Smart-Home-Automation-Rules-Conflicts.pdf	OPEN ACCESS
224	2023	A blockchain-centric IoT architecture for effective smart contract-based management of IoT data communications	Article	MDPI	Electronics	Q1	https://www.mdpi.com/2079-9292/12/12/2564	OPEN ACCESS
225	2023	Build and deploy Ethereum smart contract for food supply chain management in Truffle–Ganache framework	Conference	IEEE	9th Int. Conf. on Advanced Computing and Communication Systems (ICACCS)	NA	https://ieeexplore.ieee.org/stamp/stamp.jsp?arnumber=10112889&casa_token=COxM6NfXAdMAAAAA:E1o5duj_RGBfv3hEGWZMtuJHv43TS9FhtK_MZ5Ni9y6p5eBdYgzybUi11InYIcx8GABbLbY4V3rGnm8	OPEN ACCESS
									20 Not downloaded
