# Supplementary material for: A comprehensive survey on securing the social internet of things: protocols, threat mitigation, technological integrations, tools, and performance metrics
Source: Sci Rep. 2025 Nov 17;15:40190. doi: 10.1038/s41598-025-23865-4 (PMC12624021; doi:10.1038/s41598-025-23865-4)
Supplement: Supplementary file 2 — Supplementary Information 2. [file 41598_2025_23865_MOESM2_ESM.csv]

REF.NO	YEAR	TITLE	SECURITY_REQUIREMT(Y/N)+KEYWORDS	ATTACKS(Yes/No + type)	APPLICATIONS (Yes/No + examples)	Security Protocols / Communication Protocols(YES/NO)+KEYWORDS)	Security Techniques (Yes/No + name)	Integration of Technologies (Blockchain, Edge/Cloud, AI/ML, etc.)	Evaluation Tools (Yes/No + name, e.g., NS-3, OMNeT++, TensorFlow, etc.)	Performance Metrics (Latency, Throughput, Scalability, Trust accuracy, FPR, Energy consumption, Availability, etc.)
1	2018	IoT Elements, Layered Architectures and Security Issues: A Comprehensive Survey	Requirements → Yes (security, privacy, energy, identity, scalability)	Yes (node capture, DoS, MiTM, replay, etc.)	Yes (home, healthcare, transport, agriculture, retail, etc.)	Yes (mentions PKI, OAuth-based authorization, access control protocols, identity/authentication frameworks)	Yes (encryption, PKI, OAuth, lightweight crypto, IDS, SDN, etc.)	Partial (SDN, cloud, lightweight crypto; not blockchain/AI)	No	No
8	2019	Social Internet of Things (SIoT): Foundations, thrust areas, systematic review and future directions	Yes (personalization, multi-attribute request, request range, recommendations, responsive interface, minimum latency, energy management, accuracy, privacy, security, trustworthiness, scalability, interoperability, adaptability, survivability, resiliency)	Yes (trust-related attacks, malicious object attacks, scalability/heterogeneity threats)	Yes (E-Health for drug availability, Smart Airport for baggage tracking, Smart Parking, Intelligent Transportation Systems, Smart Stadium, Smart Home, Smart Information Systems)	Yes (discusses trust-based and ontology-based service discovery protocols, relationship management protocols; not cryptographic heavy)	Yes (trust management schemes, service discovery frameworks, ontology/inference rules, dynamic trust, cryptographic/privacy-preserving methods implied)	Partial (ontologies, AI/ML, cognitive reasoning, cloud/fog; no blockchain)	Yes (ONE simulator, PlanetSim, CASAS dataset, Facebook SNAP dataset)	Yes (latency, scalability, accuracy, energy management, trustworthiness)
3	2020	Resource discovery techniques in the Internet of Things: A review	Yes (security, privacy, scalability, energy efficiency, interoperability, latency, mobility)	No (the paper discusses challenges like latency, energy, scalability, but not concrete cyberattacks)	Yes (smart farm, smart factory, smart home, smart parking, smart shopping, entertainment/media, aerospace, transportation)	Yes (mentions CoAP with DTLS, MQTT with TLS/SSL, UPnP with no/weak security)	Partial (protocol-level protections like DTLS/TLS; not broader techniques such as IDS or trust models)	Partial (edge/fog computing, semantic web/ontology, search engines; not blockchain/AI explicitly)	No	Yes (latency, scalability, energy, mobility, CPU/memory usage, throughput, ranking/optimal selection)
4	2023	Machine learning for False Information Detection in Social Internet of Things	Yes (security, privacy, trustworthiness, scalability, reliability in SIoT fake news detection)	Yes (false information, fake news, misinformation, disinformation, rumor spreading, bots, spam, clickbait)	Yes (fake account detection, bot detection, bullying detection, traffic management, healthcare, tourism services, SIoV)	Yes (machine learning, deep learning, NLP, rumor detection, hybrid ML approaches)	No (no explicit protocols like PKI, OAuth, etc. mentioned—focus is ML/AI)	Partial (AI/ML integration strong; no blockchain, limited edge/fog mentions)	Yes (datasets like BuzzFace, FakeNewsNet, LIAR, PHEME, CREDBANK, FEVER, etc.)	Yes (accuracy, precision, recall, F1-score; confusion matrix analysis)
6	2023	Code Injection Attacks in Wireless-Based Internet of Things (IoT): A Comprehensive Review and Practical Implementations	Yes (need for robust IoT security, protection against vulnerabilities in wireless protocols, resilience against code injection)	Yes (code injection, SQL injection, XSS, buffer overflow, CSRF, command injection, firmware injection, log poisoning, etc.)	Yes (healthcare, smart cities, automotive, smart homes, agriculture; examples include IoT sensors, Wi-Fi devices, Raspberry Pi nodes)	Yes (criticality analysis – IMECA, reverse engineering for firmware, lightweight defenses mentioned but not deeply implemented)	Partial (mentions wireless standards and secured/unsecured management frames: Wi-Fi, Bluetooth, Zigbee, LoRaWAN, NB-IoT; not focused on blockchain/PKI protocols)	Partial (covers wireless protocols + IoT integration, but not blockchain, AI/ML, or cloud; focus is security testing + vulnerability analysis)	Yes (IMECA, reverse engineering tools, Wi-Fi scanner on Raspberry Pi 4 as proof-of-concept)	No (no quantitative metrics like latency, throughput, trust accuracy, FPR, etc.; only qualitative severity analysis)
7	2023	Blockchain-based decentralized trust management in IoT, systems, requirements and challenges	Yes (scalability, adaptability, accuracy, context awareness, security, privacy, efficiency, robustness, reliability)	Yes (bad-mouthing, ballot stuffing, self-promotion, Sybil, message spoofing, selfish mining, replay)	Yes (IoMT/healthcare, IoV, IIoT, SIoT, smart cities, agriculture, maritime, social IoT clusters)	Yes (Blockchain consensus: PoW, PoS, PBFT, PoTC; PKI for identity; lightweight crypto in some cases)	Yes (Blockchain trust management, smart contracts, Bayesian inference, reputation systems, incentive/penalty mechanisms)	yes (Blockchain as core, with trust management, federated learning, deep learning in some systems)	Partial (some used NS-3, Caliper, Python/Ubuntu, Azure Cloud; others theoretical only)	Partial (throughput, latency, trust accuracy, resilience, cost efficiency; but not standardized across all)
9	2023	A Comprehensive Survey on Security, Trust Management and Privacy Preservation for Social-Internet-of-Things (S-IoT)	Yes (privacy preservation, trustworthiness, scalability, interoperability, service discovery, security, resource constraints)	Yes (Sybil, bad-mouthing, ballot stuffing, on-off, replay, DoS, self-promotion, privacy breaches, side-channel, collusion, malicious nodes)	Yes (smart home, smart city, smart health, smart parking, smart cars, smart water supply, industry)	Yes (ECC-based authentication, lightweight crypto, key agreement, SDN-based IoT security, Blockchain-based trust frameworks, post-quantum signatures)	Yes (encryption, privacy-preserving aggregation, intrusion detection with GAN, trust management frameworks, fuzzy models, IDS, Blockchain trust logs, bubbles of trust)	Yes (Blockchain, Cloud/Fog/Edge, AI/ML, SDN, post-quantum crypto)	Partial (some simulation frameworks discussed, GAN-based intrusion detection evaluation, but not consistently standardized across all papers)	Partial (mentions energy consumption, latency, scalability, robustness, accuracy, but not systematic across all cases)
5	2025	Advancing the Social Internet of Things (SIoT): Challenges, Innovations, and Future Perspectives	Yes (trust, scalability, navigability, privacy, reliability, fault tolerance, cloud–fog support)	Yes (mentions privacy/security concerns, potential failures, malicious behaviors, node faults; not detailed taxonomy of cyber-attacks)	Yes (general SIoT applications, service discovery, social relationships, smart environments, recommendation, cloud–fog SIoT use cases)	Partial (discusses trust mechanisms, relationship-based models, cryptographic/end-to-end encryption suggestions, but no concrete protocol stack like TLS/DTLS)	Yes (trust management, fault tolerance, clustering, access control, monitoring, relationship-based trust updating)	partial (explicitly cloud/fog computing, clustering, mentions potential AI integration, fault tolerance — but not blockchain)	No (no NS-3, OMNeT++, simulators, or ML frameworks used; mostly conceptual + comparative tables)	Partial (discusses reliability, scalability, navigability, energy efficiency, trust values, fault tolerance, but no standardized latency/throughput benchmarking)
10	2024	Holistic Survey on Security in IoT Application Layer: Attacks, Protocols, and Applications	Yes (confidentiality, integrity, availability, authentication, authorization, privacy)	Yes (active: MitM, replay; passive: sniffing, traffic analysis; application layer: malware, flooding, spoofing, code injection, brute force, access control, sniffing, message forging, spyware, multilayer)	Yes (smart home, smart healthcare, smart agriculture, smart vehicles, smart grid, industrial IoT, smart cities)	Yes (cryptography, authentication, encryption, access control, anomaly detection, trust frameworks, lightweight protocols)	Yes (application-layer protocols such as SSL/TLS, OAuth, MQTT-SN, etc. are discussed as part of defenses)	Partial (mentions blockchain in some smart city/healthcare contexts; cloud/fog and AI-based methods are also covered, but blockchain/FL not fully centered)	Yes (NS-2, NS-3, MATLAB, UPPAAL, Wireshark, etc. used in various cited works)	Yes (latency, throughput, packet delivery ratio, energy consumption, computational cost, accuracy, fairness, availability, scalability)
2	2025	Blockchain-powered trust management methodology in SIoT: A survey	Yes (trust, scalability, reliability, privacy, storage, computational efficiency, real-time integration)	Yes (bad-mouthing, ballot stuffing, on–off, self-promoting, discriminatory, service pollution)	Yes (vehicular IoT, crowdsourcing, supply chain, smart cities, healthcare)	Yes (consensus protocols: PoW, PoS, PBFT, PoA, DPoS, PoTC; smart contracts)	Yes (blockchain-based TMS, graph DB, ML/DL for trust aggregation, smart contracts, federated learning)	Yes (Blockchain = Full; Edge/fog = Partial; AI/ML = Partial via ML/DL trust aggregation & GNN)	Yes (Neo4j graph DB, GraphSAGE, Ethereum, ML simulation frameworks mentioned)	Yes (trust accuracy, scalability, computational/energy overhead, latency, detection accuracy, resilience against trust attacks)
